# Supplementary material for: Molecular Characterization and Expression Patterns of Sox3 and Sox30 Genes and Response to Exogenous Hormones in the Chinese Soft-Shelled Turtle (Pelodiscus sinensis)
Source: Genes (Basel). 2025 Oct 22;16(11):1249. doi: 10.3390/genes16111249 (PMC12652197; doi:10.3390/genes16111249)
Supplement: Supplementary file 1 [file genes-16-01249-s001.zip]

Archive with 2 entries (2 files):
- FigureS2.png
- FigureS1.png
